# Supplementary material for: Preclinical characterization of CPL304110 as a potent and selective inhibitor of fibroblast growth factor receptors 1, 2, and 3 for gastric, bladder, and squamous cell lung cancer
Source: Front Oncol. 2024 Jan 12;13:1293728. doi: 10.3389/fonc.2023.1293728 (PMC10811212; doi:10.3389/fonc.2023.1293728)
Supplement: Supplementary file 1 [file DataSheet_1.zip]

Archive with 7 entries (7 files):
- Supplement Figure 1 Molecular Docking.jpg
- Supplement Table 1 Metabolic Stability.docx
- Supplement Table 2 List of the Cell Lines.docx
- Supplement Table 3 BioMAP Profiling.docx
- Supplement Table 4 CPL304110 SaftyScan-47 Panel Data.docx
- Supplement Table 5 PhysChem Properties.docx
- Supplement Table 6 In vitro Clint & hERG.docx
